# Supplementary material for: Pseudogene accumulation in the evolutionary histories of Salmonella enterica serovars Paratyphi A and Typhi
Source: BMC Genomics. 2009 Jan 21;10:36. doi: 10.1186/1471-2164-10-36 (PMC2658671; doi:10.1186/1471-2164-10-36)
Supplement: Additional file 1 — Pseudogenes present in Paratyphi A AKU_12601, ATCC9150 or Typhi CT18, Ty2. Details of all pseudogenes present in finished genomes of Paratyphi A or Typhi, including gene identifiers in all four genomes, nucleotide divergence between Paratyphi A and Typhi, and classification into different classes: pseudogenes in both Paratyphi A and Typhi (ancestral, shared by recombination, independent mutations), pseudogenes in either Paratyphi A or Typhi, and genome-specific pseudogenes. [file 1471-2164-10-36-S1.xls]

## Sheet: SupplementaryTable1_PseudogeneL
n/a = not annotated; n/p = not present
CT18 ID	Ty2 ID	ATCC9150 ID	AKU12601 ID	LT2 ID	Paratyphi B ID	CT18 pseudo	Ty2 pseudo	ATCC9150 pseudo	AKU_12601 pseudo	Paratyphi B pseudo	Typhimurium LT2 pseudo	Included in ref. X	Gene	Product	Recombined (ref. 15)	Nt divergence (ref. 15)	Pseudogene class	Reason for classification	Mutation notes	Gene length (ref. 15)	Phage/IS/fragment notes	Issues with pseudogene status
n/p	n/p	SPA3678	SSPA3433a	STM3828		-	-	0	0		0	yes	dgoA	Galactonate dehydratase			-					**unclear whether really pseudo due to frameshift, or two functional genes
n/p	n/p	SPA3678	SSPA3433b	n/p		-	-	0	0		-	yes	dgoA	Galactonate dehydratase			-					**unclear whether really pseudo due to frameshift, or two functional genes
STY4122	t3845	SPA3525	SSPA3291	STM3674		0	0	?	?		0	yes	lyxK	Putative L-xylulose kinase (EC 2.7.1.53)	no	0.02943	-			1496		**unclear whether really pseudo due to this deletion
STY3614	t3352	SPA3786	SSPA3524a	n/a		0	0	?	?		0	yes		Possible exported protein	no	0.059344	-			2009		*unclear whether this is an inactivation by insertion in Typhi, or inactivation by deletion in Paratyphi A & Typhimurium
STY3644	t3386	SPA3751	SSPA3496	n/p		0	0	?	?		-	yes		Probable uridine phosphorylase	yes	0.001834	-			743		**unclear whether really pseudo due to this deletion
n/a	n/a	SPA1184	n/a	-		-	-	-	-		-	yes					-					*not annotated as ORF in any except ATCC9150. complement of SPA1185
n/a	n/a	SPA0269	SSPA0255a	n/a	n/a	1	1	1	1	1	1	yes		Putative uncharacterized protein	no		(i) ancestral	mutations conserved in Paratyphi A, Typhi, Typhimurium	gene remnant
n/a	n/a	SPA0066	SSPA0062a	STM0065	n/a	1	1	1	1	0	0	yes		Putative viral protein	no		(i) ancestral	mutations conserved in Paratyphi A and Typhi, region not recombined	deletion in Typhi and Paratyphi relative to Typhimurium
STY0329	t2562	SPA2465, SPA2466	SSPA2303	STM0298	SPAB_03309	1	1	1	1	1	1	no		Putative uncharacterized protein	no	0.013879	(i) ancestral	mutations conserved in Paratyphi A, Typhi, Typhimurium		704	transposase	*annotated as 1 gene in Typhi, 2 in Para A and Typhimurium
STY0339	t2555	n/a	SSPA2298a	n/a	SPAB_03300	1	1	1	1	1	1	no		Putative tranposase (fragment)	no	0.014974	(i) ancestral	mutations conserved in Paratyphi A, Typhi, Typhimurium	transposase fragment	131	transposase fragment
STY0384	t2511	n/a	SSPA2209a	STM0350	SPAB_03249	1	1	1	1	0	0	no		Putative outer membrane protein fragment	no	0.012424	(i) ancestral	mutations conserved in Paratyphi A and Typhi, region not recombined	gene remnant	515	fragment
STY0602	t2309	n/a	SSPA2018b	STM0554	SPAB_03007	1	1	1	1	0	1	no		Putative phage protein	yes	0.002528	(i) ancestral	mutations conserved in Paratyphi A, Typhi, Typhimurium	ancestral fragmentation, same in para, typhi, typhim.	185	phage fragment
STY0602a	n/a	SPA2171	SSPA2018a	n/a	n/a	1	1	1	1	-	1	yes		Putative tranposase (fragment)	yes	0.000793	(i) ancestral	mutations conserved in Paratyphi A, Typhi, Typhimurium	ancestral fragmentation, same in para, typhi, typhim.	341	transposase fragment
STY0603	t2306	SPA2170	SSPA2018	STM0556	SPAB_03006	1	1	1	1	1	1	no		Putative tranposase (fragment)	yes	0.000718	(i) ancestral	mutations conserved in Paratyphi A, Typhi, Typhimurium	phage fragment	164	phage fragment
STY0609a	n/a	n/a	SSPA2014a	STM0561	n/a	1	1	1	1	-	0	no	cusS	Putative copper-ion sensor protein fragment	yes	0.001824	(i) ancestral	same mutation deletes silA and is conserved in Paratyphi A and Typhi, not recombined	same deletion in both; also truncates SSPA2014; presumably the initial mutation was an ancestral deletion, possibly followed by recombination since this gene is now 100% sequence identity (207bp)	206
STY0610	t2301	SPA2165	SSPA2014	STM0562	SPAB_02998	1	1	1	1	0	0	no	silA	Putative inner membrane proton/cation antiporter	no	0.010801	(i) ancestral	mutations conserved in Paratyphi A and Typhi, region not recombined	same deletion in both; also truncates SSPA2014a. additional 1 bp del in para A shifts stop codon downstream	140
STY0845	t2078	SPA1943	SSPA1812	STM0810	SPAB_02706	1	1	1	1	0	0	no		Putative uncharacterized protein	no	0.013912	(i) ancestral	mutations conserved in Paratyphi A and Typhi, region not recombined	C-terminal fragment of putative membrane protein. Same deletion in both	242	fragment
STY0971	t1962	SPA1826	SSPA1699a	STM0972	SPAB_02546	1	1	1	1	0	0	yes	sopD2	Secreted effector protein sopD homolog	no	0.017284	(i) ancestral	mutations conserved in Paratyphi A and Typhi, region not recombined	2bp ins in homopolymer @nt148 in both typhi and paraA. Subsequent mutations in each	958
STY1362	t1603	n/a	SSPA1103	n/p	n/p	1	1	1	1	-	-	no		Pertussis toxin subunit S1 related protein	no	0.012246	(i) ancestral	mutations conserved in Paratyphi A and Typhi, region not recombined	Same frameshifts	475
STY1365	t1601	n/a	SSPA1104a	n/p	n/p	1	1	1	1	-	-	no		Bacteriophage gene remnant	no	0.011291	(i) ancestral	mutations conserved in Paratyphi A and Typhi, region not recombined	bacteriophage gene fragment	173	phage fragment
STY1366	t1601	SPA1189	SSPA1104b	n/p	n/p	1	1	1	1	-	-	yes		DNA-invertase (Fragment)	no	0.008884	(i) ancestral	mutations conserved in Paratyphi A and Typhi, region not recombined	phage fragment	281	phage fragment	*not annotated as pseudogene in Typhi
STY1657	t1333	n/a	SSPA1290a	n/a	n/p	1	1	1	1	-	1	no	malX	PTS system, maltose and glucose-specific IIABC component	no	0.004813	(i) ancestral	mutations conserved in Paratyphi A, Typhi, Typhimurium	gene remnant	170	fragment
STY1657a	n/a	n/a	SSPA1290b	n/a	n/p	1	1	1	1	-	1	no	malY	putative aminotransferase (fragment)	no	0.004814	(i) ancestral	mutations conserved in Paratyphi A, Typhi, Typhimurium	gene remnant	131	fragment
STY1884	t1112	n/a	SSPA1489a	n/p	n/p	1	1	1	1	-	-	no		Putative integrase	no	0.019976	(i) ancestral	mutations conserved in Paratyphi A and Typhi, region not recombined	transposase fragment	206	transposase fragment
STY2008	t1008	n/a	SSPA0934b	n/p	n/p	1	1	1	1	-	-	no		Putative bacteriophage replication protein	no	0.016995	(i) ancestral	mutations conserved in Paratyphi A and Typhi, region not recombined	phage fragment	101	phage fragment
STY2009	t1007	n/a	SSPA0934a	n/p	n/p	1	1	1	1	-	-	no		Probable bacteriophage replication protein	no	0.01691	(i) ancestral	mutations conserved in Paratyphi A and Typhi, region not recombined	phage fragment	361	phage fragment
STY2011	t1006	SPA1002	SSPA0934	n/p	n/p	1	1	1	1	-	-	no		Putative phage integrase protein	no	0.016832	(i) ancestral	mutations conserved in Paratyphi A and Typhi, region not recombined	phage fragment	200	phage fragment
STY2360	t0725	n/a	SSPA0678a	n/p	n/p	1	1	1	1	-	-	no		Conserved hypothetical protein	no	0.019606	(i) ancestral	mutations conserved in Paratyphi A and Typhi, region not recombined	gene remnant	146	gene remnant
STY2518	t0575	SPA0575	SSPA0539	STM2288	SPAB_00695	1	1	1	1	1	1	no		Putative cytoplasmic protein	no	0.011767	(i) ancestral	mutations conserved in Paratyphi A, Typhi, Typhimurium	partial gene duplication	170	fragment
STY2626	t0469	n/a	SSPA0434a	n/p	n/p	1	1	1	1	-	-	no		Putative transposase	no	0.004015	(i) ancestral	mutations conserved in Paratyphi A and Typhi, gene remnant	transposase fragment	215	transposase fragment
STY2631a	n/a	n/a	SSPA0431a	n/p	n/p	1	1	1	1	-	-	no		Putative bacteriophage tail protein	yes	0.002348	(i) ancestral	mutations conserved in Paratyphi A and Typhi, gene remnant	phage remnant	245	phage fragment
STY3029	t2806	SPA2762	SSPA2575a	STM2906	SPAB_03614	1	1	1	1	0	1	yes		Glycine dehydrogenase (decarboxylating)	yes	0.00244	(i) ancestral	mutations conserved in Paratyphi A, Typhi, Typhimurium	transposase fragment in all	442	transposase fragment
STY3273	t3030	n/a	SSPA2777a	n/p	n/p	1	1	1	1	-	-	no		Integrase	yes	0.001734	(i) ancestral	mutations conserved in Paratyphi A and Typhi, gene remnant	phage remnant	657	phage fragment
STY3274	t3031	n/a	SSPA2777b	n/p	n/p	1	1	1	1	-	-	no		Hypothetical protein	yes	0.001732	(i) ancestral	mutations conserved in Paratyphi A and Typhi, gene remnant	gene remnant	140	fragment
STY3280	t3035	n/a	SSPA2780a	n/p	n/p	1	1	1	1	-	-	no		Bacteriocin (fragment)	yes	0.001723	(i) ancestral	mutations conserved in Paratyphi A and Typhi, gene remnant	bacteriocin fragment	173	fragment
STY3282	t3037	n/a	SSPA2781a	n/p	n/p	1	1	1	1	-	-	no		Bacteriocin (fragment)	yes	0.001707	(i) ancestral	mutations conserved in Paratyphi A and Typhi, gene remnant	bacteriocin fragment	161	fragment
STY3800, STY3801	t3548, t3549	SPA3913, SPA3912	SSPA3640	STM4070, STM4069	SPAB_05042	1	1	1	1	1	1	no	cdh	CDP-diacylglycerol pyrophosphatase	no	0.023181	(i) ancestral	mutations conserved in Paratyphi A, Typhi, Typhimurium	SNP introduces stop codon after 54aa, same SNP in Para A, Typhi, Typhimurium and some other serovars; intact in others e.g. Choleraesuis, in which the 103aa protein and it's CDH domain is intact	140		**annotated as 2 CDS in Typhi & Typhimurium, 1 in Paratyphi A
STY4034	t3762	n/a	SSPA3368	n/a	n/a	1	1	1	1	1	1	no		Putative IS1351 transposase	no	0.01495	(i) ancestral	mutations conserved in Paratyphi A, Typhi, Typhimurium	tranposase fragment	134	tranposase fragment
STY4035	t3763	n/a	SSPA3367	n/a	SPAB_04662	1	1	1	1	1	1	no		Putative transposase	no	0.003175	(i) ancestral	mutations conserved in Paratyphi A, Typhi, Typhimurium	tranposase fragment	197	tranposase fragment
STY4146	t3865	n/a	SSPA3271a	n/a	n/p	1	1	1	1	-	1	no		Transposase	no	0.024136	(i) ancestral	mutations conserved in Paratyphi A, Typhi, Typhimurium	tranposase fragment	455	tranposase fragment
STY4174	t3892	n/a	SSPA3250a	STM3624A	SPAB_04504	1	1	1	1	0	1	no		Putative trans-sulfuration enzyme	no	0.013039	(i) ancestral	mutations conserved in Paratyphi A, Typhi, Typhimurium	gene fragment	557	fragment
STY4202	t3916	SPA3457	SSPA3229	STM3601	SPAB_04470	1	1	1	1	0	1	no		Putative phosphosugar-binding protein	yes	0.001374	(i) ancestral	mutations conserved in Paratyphi A, Typhi, Typhimurium	C-terminal deletion in both.	854		*not annotated as pseudogene in Typhi; deletion relative to Typhimurium, conserved in Paratyphi A
STY4728a	n/a	SPA4189	SSPA3888	STM4372	SPAB_05506	1	1	1	1	0	0	no		Putative uncharacterized protein	no	0.013544	(i) ancestral	mutations conserved in Paratyphi A and Typhi, region not recombined	same deletion in both causes fusion of N-terminal to very C-terminal fragment, deleting central domain.	251
STY4835	t4532	SPA4302	SSPA3995a	n/p	n/p	1	1	1	1	-	-	no		Putative transposase	yes	0.000555	(i) ancestral	mutations conserved in Paratyphi A and Typhi, gene remnant	tranposase fragment	1054	tranposase fragment
STY4835	t4532	SPA4303	SSPA3995b	n/p	n/p	1	1	1	1	-	-	no		Putative transposase	yes	0.000555	(i) ancestral	mutations conserved in Paratyphi A and Typhi, gene remnant	tranposase fragment		tranposase fragment
STY2275	t0808	SPA0805	SSPA0754a	STM2066	SPAB_01037	1	1	1	1	1	0	yes	sopA	Secreted effector protein	yes	0.002323	(ii) recombined	mutations conserved in Paratyphi A and Typhi, recombined region	SNP in both causes inframe stop codon after aa52	2342
STY4037	t3765	SPA3605	SSPA3365a	STM3754	n/p	1	1	1	1	-	0	yes	sugR	Putative uncharacterized protein (SPI-3)	yes	0.001421	(ii) recombined	mutations conserved in Paratyphi A and Typhi, recombined region	same stop codon in both. no direct ortholog in Typhimurium	834
STY0113	t0103	SPA0101	SSPA0097	STM0098	SPAB_00125	1	1	1	1	0	0	no		Putative secreted protein	yes	0.002497	(ii) recombined	mutations conserved in Paratyphi A and Typhi, recombined region	interrupted by IS insertion in both	293
STY2631	t0465	SPA0466	SSPA0431b	n/p	n/p	1	1	1	1	-	-	yes		Putative transposase	yes	0.002422	(ii) recombined	mutations conserved in Paratyphi A and Typhi, recombined region	CAC (nt269-271) replaced by TGT in both, results in amber STOP codon after 90aa. Del in both after 157aa.	500	transposase
STY4203	t3917	SPA3456	SSPA3228	STM3598	SPAB_04467	1	1	1	1	0	0	no		Putative L-asparaginase	yes	0.001375	(ii) recombined	mutations conserved in Paratyphi A and Typhi, recombined region	deletion in both relative to typhimurium	330
STY4403	t4113	SPA4023	SSPA3732a	STM4185		0	0	1	1		0	yes	aceK	Isocitrate dehydrogenase kinase/phosphatase (EC 2.7.11.5) (EC 3.1.3.-) (IDH kinase/phosphatase) (IDHK/P)	no	0.017432	(iii) Paratyphi A specific			1781
STY1658	t1331	SPA1390	SSPA1290c	STM1463		0	0	1	1		0	yes	add	Adenosine deaminase (EC 3.5.4.4) (Adenosine aminohydrolase)	no	0.004503	(iii) Paratyphi A specific			1001
STY0031	t0027	SPA0026	SSPA0023a	STM0026	SPAB_00033	0	0	1	1	0	0	yes	bcfF	Fimbrial subunit	yes	0.001996	(iii) Paratyphi A specific			518
STY4181	t3898	SPA3475	SSPA3244a	STM3619		0	0	1	1		0	yes	bcsA	Cellulose synthase catalytic subunit [UDP-forming] (EC 2.4.1.12)	no	0.010358	(iii) Paratyphi A specific			2624
STY2804	t0299	SPA0309	SSPA0291a	STM2557		0	0	1	1		0	yes	cadC	Transcriptional activator cadC	yes	0.002541	(iii) Paratyphi A specific			1544
STY2240	t0840	SPA0836	SSPA0781a	STM2035		0	0	1	1		0	yes	cbiA	Cobyrinic acid A,C-diamide synthase	yes	0.00242	(iii) Paratyphi A specific			1424
STY3966	t3706	SPA3662	SSPA3419a	STM3812		0	0	1	1		0	yes	ccmH	Cytochrome c-type biogenesis protein H2	no	0.011916	(iii) Paratyphi A specific			1043
STY1282	t1679	SPA1103	SSPA1029a	STM1770		0	0	1	1		0	yes	chaB	Cation transport regulator ChaB	no	0.010133	(iii) Paratyphi A specific			230
STY0674	t2242	SPA2109	SSPA1960a	STM0625		0	0	1	1		0	yes	citA	Sensor kinase DpiB (EC 2.7.3.-)	no	0.012885	(iii) Paratyphi A specific			1661
STY1574	t1411	SPA1364	SSPA1268a	STM1490		0	0	1	1		0	yes	clcB	Voltage-gated ClC-type chloride channel clcB	no	0.011157	(iii) Paratyphi A specific			1289
STY1177	t1780	SPA1711	SSPA1591a	STM1140		0	0	1	1		0	yes	csgF	Curli production assembly/transport component csgF precursor	no	0.007757	(iii) Paratyphi A specific			416
STY4502	t4211	SPA4122	SSPA3828a	STM4304		0	0	1	1		0	yes	dcuS	Two-component sensor kinase (EC 2.7.3.-)	no	0.007922	(iii) Paratyphi A specific			1631
STY0412	t2484	SPA2343	SSPA2185a	STM0380		0	0	1	1		0	yes	ddlA	D-alanine--D-alanine ligase A (EC 6.3.2.4) (D-alanylalanine synthetase A) (D-Ala-D-Ala ligase A)	no	0.013655	(iii) Paratyphi A specific			1094
STY0964	t1968	SPA1832	SSPA1704a	STM0966		0	0	1	1		0	yes	dmsC	Anaerobic dimethyl sulfoxide reductase chain C	no	0.009933	(iii) Paratyphi A specific			863
STY3839	t3583	SPA3879	SSPA3607a	STM4037		0	0	1	1		0	yes	fdoG	Formate dehydrogenase-O, major subunit (EC 1.2.1.2)	no	0.013039	(iii) Paratyphi A specific			3050
STY0577	t2332	SPA2194	SSPA2039a	STM0529		0	0	1	1		0	yes	fdrA	FdrA protein	no	0.011216	(iii) Paratyphi A specific			1664
STY2308	t0774	SPA0768	SSPA0722a	STM2098		0	0	1	1		0	yes	galF	UTP--glucose-1-phosphate uridylyltransferase (EC 2.7.7.9) (UDP-glucose pyrophosphorylase) (UDPGP) (Alpha-D-glucosyl-1-phosphate uridylyltransferase) (Uridine diphosphoglucose pyrophosphorylase)	yes	0.002037	(iii) Paratyphi A specific			893
STY3432	t3170	SPA3119	SSPA2911a	STM3250		0	0	1	1		0	yes	garD	D-galactarate dehydratase (EC 4.2.1.42)	yes	0.001989	(iii) Paratyphi A specific			1571
STY3764	t3514	SPA3948	SSPA3674a	n/p		0	0	1	1		-	yes	glyA2	Serine hydroxymethyltransferase 2 (EC 2.1.2.1) (Serine methylase 2) (SHMT 2)	no	0.017528	(iii) Paratyphi A specific			1259
n/p	n/p	SPA2628	SSPA2449a	STM2772		-	-	1	1		0	yes	hin	DNA-invertase			(iii) Paratyphi A specific
STY1134	t1818	SPA1749	SSPA1625a	STM1101		0	0	1	1		0	yes	hpaG	4-hydroxyphenylacetate degradation bifunctional isomerase/decarboxylase [includes: 2-hydroxyhepta-2,4-diene-1,7-dioate isomerase (EC 5.3.3.-) (2-hydroxyhepta-2,4-diene-1,7-dioate isomerase)	no	0.012091	(iii) Paratyphi A specific			1289
STY0823	t2097	SPA1962	SSPA1829a	n/a		0	0	1	1		1	yes	hutU	Urocanate hydratase (EC 4.2.1.49) (Urocanase) (Imidazolonepropionate hydrolase)	no	0.009851	(iii) Paratyphi A specific			1685
STY3061	t2837	SPA2792	SSPA2603a	STM2936		0	0	1	1		0	yes	iap	Alkaline phosphatase isozyme conversion protein	yes	0.001947	(iii) Paratyphi A specific			1046
STY0100	t0088	SPA0086	SSPA0081a	STM0085	SPAB_00109	0	0	1	1	0	0	yes	kefF	Glutathione-regulated potassium-efflux system ancillary protein kefF	no	0.017273	(iii) Paratyphi A specific			530
STY2339	t0746	SPA0739	SSPA0697	STM2126		0	0	1	1		0	yes	mdtA	Multidrug resistance protein mdtA precursor	no	0.011107	(iii) Paratyphi A specific			1241
STY1584	t1403	SPA1371	SSPA1273a	STM1483		0	0	1	1		0	yes	mdtI	Putative membrane protein	no	0.011276	(iii) Paratyphi A specific			329
STY4874	t4568	SPA4338	SSPA4028a	STM4517		0	0	1	1		0	yes	mdtM	Multidrug resistance protein	no	0.013643	(iii) Paratyphi A specific			1241
STY4796	t4491	SPA4257	SSPA3954a	STM4456		0	0	1	1		0	yes	mgtA	Mg(2+) transport ATPase, P-type (EC 3.6.1.-)	no	0.012899	(iii) Paratyphi A specific			2708
STY4775	t4470	SPA4236	SSPA3934a	STM4416		0	0	1	1		0	yes	mpl	Murein peptide ligase (EC 6.3.2.-)	yes	0.002503	(iii) Paratyphi A specific			1373
STY4109	t3832	SPA3539	SSPA3303a	STM3687		0	0	1	1		0	yes	mtlR	Mannitol operon repressor (Mannitol repressor protein)	no	0.009993	(iii) Paratyphi A specific			590
STY1167	t1790	SPA1721	SSPA1599a	STM1130		0	0	1	1		0	yes	nanM	Conserved hypothetical protein	no	0.011456	(iii) Paratyphi A specific			1154
STY2718	t0379	SPA0389	SSPA0363a	STM2480		0	0	1	1		0	yes	narQ	Nitrate/nitrite sensor protein NarQ (EC 2.7.3.-) (Nitrate/nitrite sensor protein)	no	0.011662	(iii) Paratyphi A specific			1700
STY2933	t2705	SPA2666	SSPA2486a	STM2808		0	0	1	1		0	yes	nrdF	Ribonucleoside-diphosphate reductase 2 beta chain (EC 1.17.4.1)	no	0.010053	(iii) Paratyphi A specific			959
STY2650	t0448	SPA0451	SSPA0418a	STM2409		0	0	1	1		0	yes	nupC	Nucleoside permease	no	0.010522	(iii) Paratyphi A specific			1202
STY2634	t0461	SPA0463	SSPA0429a	STM2397		0	0	1	1		0	yes	pgtB	Phosphoglycerate transport system sensor protein	yes	0.002222	(iii) Paratyphi A specific			2006
STY2271	t0809	SPA0806	SSPA0754b	STM2065		0	0	1	1		0	yes	phsA	Thiosulfate reductase	no	0.014935	(iii) Paratyphi A specific			2276
STY1126	t1825	SPA1756	SSPA1631a	STM1094		0	0	1	1		0	yes	pipD	Putative secreted peptidase	no	0.011951	(iii) Paratyphi A specific			1469
STY3851	t3594	SPA3868	SSPA3597a	STM4027		0	0	1	1		0	yes	rbn	tRNA-processing ribonuclease BN (EC 3.1.-.-) (RNase BN)	no	0.008632	(iii) Paratyphi A specific			872
STY0337	t2557	SPA2461	SSPA2299a	STM0302		0	0	1	1		0	yes	safD	Putative fimbrial structural subunit	no	0.015191	(iii) Paratyphi A specific			470
STY4105	t3828	SPA3543	SSPA3306a	STM3691		0	0	1	1		0	yes	sapB	SapB protein (Putative autotransporter)	no	0.026127	(iii) Paratyphi A specific			3323
STY1150	t1806	SPA1736	SSPA1613a	STM1114		0	0	1	1		0	yes	scsB	Membrane protein, suppressor for copper-sensitivity B	no	0.011724	(iii) Paratyphi A specific			1886
STY2430	t0659	SPA0655	SSPA0615a	STM2196		0	0	1	1		0	yes	sdaC	Putative L-serine dehydratase (EC 4.2.1.13)	no	0.010239	(iii) Paratyphi A specific			1367
STY1462	t1511	SPA1266	SSPA1173a	STM1602		0	0	1	1		0	yes	sifB	Secreted effector SifB (Putative virulence effector protein) (Putative uncharacterized protein)	no	0.013127	(iii) Paratyphi A specific			950
n/p	n/p	SPA0202	SSPA0196	STM0196		-	-	1	1		0	yes	stfC	Outer membrane usher protein			(iii) Paratyphi A specific
n/p	n/p	SPA0205	SSPA0198a	STM0199		-	-	1	1		0	yes	stfF	Putative minor fimbrial subunit			(iii) Paratyphi A specific
STY1750	t1241	SPA1481	SSPA1376a	STM1373		0	0	1	1		0	yes	sufS	Cysteine desulfurase (EC 2.8.1.7) (Selenocysteine lyase) (EC 4.4.1.16) (Selenocysteine reductase) (Selenocysteine beta-lyase) (SCL)	no	0.012929	(iii) Paratyphi A specific			1220
STY2128	t0958	SPA0949	SSPA0883a	STM1919		0	0	1	1		0	yes	tar	Methyl-accepting chemotaxis protein II	no	0.010536	(iii) Paratyphi A specific			1661
STY4388	t4095	SPA3326	SSPA3104a	STM3409		0	0	1	1		0	yes	trkA	Trk system potassium uptake protein trkA (K(+)-uptake protein trkA)	no	0.009165	(iii) Paratyphi A specific			1376
STY1736	t1253	SPA1468	SSPA1365a	STM1385		0	0	1	1		0	yes	ttrB	Tetrathionate reductase subunit B	no	0.011588	(iii) Paratyphi A specific			752
STY3993	t3729	SPA3639	SSPA3397c	STM3789		0	0	1	1		0	yes	uhpB	Two-component system sensor histidine kinase	no	0.011972	(iii) Paratyphi A specific			1502
STY3994	t3730	SPA3638	SSPA3397b	STM3788		0	0	1	1		0	yes	uhpC	Regulatory protein	no	0.012391	(iii) Paratyphi A specific			1328
STY3995	t3731	SPA3637	SSPA3397a	STM3787		0	0	1	1		0	yes	uhpT	Hexosephosphate transport protein	no	0.012499	(iii) Paratyphi A specific			1391
STY2315	t0769	SPA0763	SSPA0719a	STM2103		0	0	1	1		0	yes	wcaJ	Putative extracellular polysaccharide biosynthesis protein	no	0.010267	(iii) Paratyphi A specific			1394
STY4137	t3858	SPA3512	SSPA3279	STM3661		0	0	1	1		0	yes	xylA	Xylose isomerase (EC 5.3.1.5)	no	0.00674	(iii) Paratyphi A specific			1322		**unclear whether really pseudo due to this deletion
STY0663	t2252	SPA2119	SSPA1969a	STM0615		0	0	1	1		0	yes	ybdR	Hypothetical zinc-dependant alcohol dehydrogenase	yes	0.002423	(iii) Paratyphi A specific			1238
STY0871	t2056	SPA1921	SSPA1790a	STM0832		0	0	1	1		0	yes	ybiF	Putative membrane protein	no	0.00733	(iii) Paratyphi A specific			887
STY0984	t1951	SPA1815	SSPA1687a	STM0983		0	0	1	1		0	yes	ycaI	Putative competence-related protein	yes	0.002272	(iii) Paratyphi A specific			2264
STY1202	t1756	SPA1687	SSPA1568a	STM1164		0	0	1	1		0	yes	yceB	Putative uncharacterized protein	no	0.007947	(iii) Paratyphi A specific			626
STY2088	t0995	SPA0987	SSPA0920a	STM1882		0	0	1	1		0	yes	yebG	Putative uncharacterized protein	yes	0.002344	(iii) Paratyphi A specific			290
STY2815	t0288	SPA0296	SSPA0280a	STM2569		0	0	1	1		0	yes	yfhB	Putative membrane protein	no	0.014138	(iii) Paratyphi A specific			635
STY3100	t2871	SPA2826	SSPA2632a	STM2962		0	0	1	1		0	yes	ygcZ	Probable glucarate transporter	no	0.008034	(iii) Paratyphi A specific			1358
STY3417	t3157	SPA3106	SSPA2899a	STM3237		0	0	1	1		0	yes	yhaL	Putative uncharacterized protein	yes	0.002333	(iii) Paratyphi A specific			164
STY3566	t3301	SPA3253	SSPA3038a	STM3386		0	0	1	1		0	yes	yhdJ	Putative adenine-specific DNA-modification methylase	yes	0.000843	(iii) Paratyphi A specific			884
STY4316	t4026	SPA3345	SSPA3121b	STM3480		0	0	1	1		0	yes	yhfL	Putative outer membrane lipoprotein	no	0.041059	(iii) Paratyphi A specific			170
STY4196	t3910	SPA3463	SSPA3234a	STM3607		0	0	1	1		0	yes	yhjC	Hypothetical lysR-family transcriptional regulator	no	0.015452	(iii) Paratyphi A specific			902
STY3787	t3535	SPA3926	SSPA3653a	STM4083		0	0	1	1		0	yes	yiiR	Putative membrane protein	no	0.007864	(iii) Paratyphi A specific			428
STY4707	t4399	SPA4164	SSPA3867a	STM4347		0	0	1	1		0	yes	yjeP	Putative membrane protein	yes	0.001926	(iii) Paratyphi A specific			3326
STY4304	t4014	SPA3357	SSPA3132a	STM3492		0	0	1	1		0	yes	yrfD	Putative uncharacterized protein	no	0.009491	(iii) Paratyphi A specific			779
STY0018	t0018	SPA0018	SSPA0016a	STM0018	SPAB_00022	0	0	1	1	0	0	no		Putative chitinase	no	0.007672	(iii) Paratyphi A specific			2099
STY0042	t0037	SPA0036	SSPA0032a	STM0035	SPAB_00045	0	0	1	1	0	0	yes		Putative secreted sulfatase	yes	0.001732	(iii) Paratyphi A specific			1493
STY0292	t2593	SPA2498	SSPA2330a	STM0271		0	0	1	1		0	yes		Putative uncharacterized protein	no	0.01326	(iii) Paratyphi A specific			902
STY0350	t2545	SPA2450	SSPA2289a	n/p		0	0	1	1		-	yes		Putative uncharacterized protein	yes	0.002711	(iii) Paratyphi A specific			617
STY0386	t2509	SPA2368	SSPA2208a	n/a		0	0	1	1		0	yes		Putative uncharacterized protein	no	0.011412	(iii) Paratyphi A specific			155
STY0394	t2502	SPA2361	SSPA2202a	STM0362		0	0	1	1		0	yes		Putative uncharacterized protein	no	0.011633	(iii) Paratyphi A specific			224
STY0547	t2359	SPA2221	SSPA2064a	STM0501		0	0	1	1		0	yes		Putative membrane protein	no	0.011715	(iii) Paratyphi A specific			917
STY0605	t2304	SPA2169	SSPA2017a	STM0557		0	0	1	1		0	yes		Putative membrane protein	yes	0.001857	(iii) Paratyphi A specific			1640
STY0757	t2159	SPA2024	SSPA1885a	STM0717		0	0	1	1		0	yes		Putative membrane protein	no	0.011838	(iii) Paratyphi A specific			335
STY1353	t1612	SPA1178	SSPA1095a	STM1698		0	0	1	1		0	yes		Putative uncharacterized protein	no	0.006729	(iii) Paratyphi A specific			1382
STY1359	t1606	SPA1185	SSPA1099a	n/p		0	0	1	1		-	yes		Hypothetical protein	no	0.017863	(iii) Paratyphi A specific			173
STY1385	t1582	SPA1206	SSPA1120a	STM1678		0	0	1	1		0	yes		Putative oxidoreductase	no	0.017897	(iii) Paratyphi A specific			929
STY1392	t1576	SPA1212	SSPA1125a	STM1672		0	0	1	1		0	yes		Putative uncharacterized protein	no	0.026668	(iii) Paratyphi A specific			1298
STY1395	t1573	SPA1215	SSPA1127a	STM1669		0	0	1	1		0	yes		Invasin-like protein	no	0.017793	(iii) Paratyphi A specific			1982
STY1408	t1561	SPA1227	SSPA1138a	STM1657		0	0	1	1		0	yes		Putative chemo-receptor protein	no	0.013806	(iii) Paratyphi A specific			1154
STY1458	t1515	SPA1263	SSPA1171a	STM1606		0	0	1	1		0	yes		Putative benzoate membrane transport protein	no	0.015421	(iii) Paratyphi A specific			1238
STY1499	t1476	SPA1307	SSPA1214a	n/p		0	0	1	1		-	yes		Putative uncharacterized protein	no	0.029595	(iii) Paratyphi A specific			704
STY1528	t1454	SPA1321	SSPA1226a	STM1535		0	0	1	1		0	yes		Hydrogenase isoenzymes formation protein	no	0.0134	(iii) Paratyphi A specific			299
STY1648	t1342	SPA1381	SSPA1282a	n/a		0	0	1	1		1	yes		Putative uncharacterized protein	no	0.060809	(iii) Paratyphi A specific			359
STY1751	t1240	SPA1482	SSPA1376b	STM1372		0	0	1	1		0	yes		Putative uncharacterized protein	no	0.012945	(iii) Paratyphi A specific			1271
STY1875	t1123	SPA1595	SSPA1481a	STM1249		0	0	1	1		0	yes		Putative secreted protein	no	0.005875	(iii) Paratyphi A specific			341
STY1877	t1120	SPA1598	SSPA1482a	n/a		0	0	1	1		1	yes		Putative uncharacterized protein	no	0.005815	(iii) Paratyphi A specific			170
STY1926	t1079	SPA1075	SSPA1003a	STM1798		0	0	1	1		0	yes		Putative uncharacterized protein	no	0.004417	(iii) Paratyphi A specific			734
STY2202	t0884	SPA0876	SSPA0816a	STM1994		0	0	1	1		0	yes		Putative membrane protein	yes	0.002554	(iii) Paratyphi A specific			311
STY2734	t0364	SPA0374	SSPA0349a	STM2493		0	0	1	1		0	yes		Putative membrane protein	yes	0.00241	(iii) Paratyphi A specific			1067
STY2749	t0349	SPA0359	SSPA0335a	n/p		0	0	1	1		-	yes		Putative uncharacterized protein	no	0.006639	(iii) Paratyphi A specific			689
STY2895	t2673	SPA2634	SSPA2455a	n/a		0	0	1	1		0	yes		Putative uncharacterized protein	no	0.017958	(iii) Paratyphi A specific			242		**uncertain CDS
STY2942	t2713	SPA2674	SSPA2493a	STM2816		0	0	1	1		0	yes		Putative glycoporin	yes	0.001982	(iii) Paratyphi A specific			1370
STY3030	t2807	SPA2763	SSPA2575b	STM2907		0	0	1	1		0	yes		Possible serine/threonine protein phosphatase	yes	0.002975	(iii) Paratyphi A specific			656
STY3070	t2844	SPA2799	SSPA2609a	STM2943		0	0	1	1		0	yes		Putative uncharacterized protein	yes	0.002489	(iii) Paratyphi A specific			1535
STY3071	t2845	SPA2800	SSPA2609b	STM2944		0	0	1	1		0	yes		Putative uncharacterized protein	yes	0.00108	(iii) Paratyphi A specific			2207
STY3078	t2851	SPA2806	SSPA2613a	STM2950		0	0	1	1		0	yes		Putative uncharacterized protein	no	0.016497	(iii) Paratyphi A specific			797
STY3179	t2942	SPA2899	SSPA2701a	STM3031		0	0	1	1		0	yes		Outer membrane protein (Associated with virulence)	no	0.011204	(iii) Paratyphi A specific			536
STY3313	t3063	SPA3010	SSPA2807a	STM3142		0	0	1	1		0	yes		Possible ABC-transport protein, periplasmic-binding component	no	0.017005	(iii) Paratyphi A specific			1052
STY3347	t3092	SPA3040	SSPA2836a	n/p		0	0	1	1		-	yes		Putative membrane protein	no	0.022877	(iii) Paratyphi A specific			692
STY3459	t3196	SPA3145	SSPA2936a	STM3276		0	0	1	1		0	yes		Possible monooxygenase	no	0.019574	(iii) Paratyphi A specific			1007
STY3536	t3271	SPA3223	SSPA3009a	STM3356		0	0	1	1		0	yes		Possible membrane transport protein	no	0.012295	(iii) Paratyphi A specific			1352
STY3579	t3317	SPA3821	SSPA3558a	STM3981		0	0	1	1		0	yes		Possible transferase	no	0.007235	(iii) Paratyphi A specific			1823
STY4044	t3770	SPA3600	SSPA3362a	STM3749		0	0	1	1		0	yes		Putative glycosyl hydrolase	no	0.018481	(iii) Paratyphi A specific			2318
STY4128	t3849	SPA3521	SSPA3287a	STM3670		0	0	1	1		0	yes		Putative uncharacterized protein	no	0.021978	(iii) Paratyphi A specific			932
STY4154	t3871	SPA3500	SSPA3266a	STM3648		0	0	1	1		0	yes		Putative DNA-binding protein	no	0.01063	(iii) Paratyphi A specific			407
STY4193	t3907	SPA3466	SSPA3236a	STM3610		0	0	1	1		0	yes		Putative membrane protein	no	0.011889	(iii) Paratyphi A specific			2060
STY4266	t3976	SPA3396	SSPA3170a	STM3545		0	0	1	1		0	yes		Putative oxidoreductase	no	0.02231	(iii) Paratyphi A specific			1037
STY4472	t4180	SPA4091	SSPA3798a	STM4274		0	0	1	1		0	yes		Putative membrane protein	no	0.009981	(iii) Paratyphi A specific			314
STY4756	t4451	SPA4217	SSPA3916a	n/p		0	0	1	1		-	yes		Putative exported protein	no	0.009883	(iii) Paratyphi A specific			1388
STY4828	t4525	SPA4295	SSPA3989b	n/p		0	0	1	1		-	yes		Phage DNA binding protein	no	0.048751	(iii) Paratyphi A specific			323
STY4842	t4538	SPA4308	SSPA3999a	n/p		0	0	1	1		-	yes		Probable regulatory protein	yes	0.001703	(iii) Paratyphi A specific			209
STY4854	t4548	SPA4318	SSPA4008a	n/p		0	0	1	1		-	yes		Putative transposase	no	0.050992	(iii) Paratyphi A specific			275	tranposase
STY4946	t4636	SPA4407	SSPA4091a	STM4597		0	0	1	1		0	yes		Putative secreted protein	no	0.014987	(iii) Paratyphi A specific			494
STY0311	n/p	SPA2477	SSPA2312a	n/p		0	-	1	1		-	yes		Putative uncharacterized protein	no	0.016493	(iii) Paratyphi A specific			470
n/a	n/a	SPA3537	n/a	n/a		-	-	1	1		-	yes					(iii) Paratyphi A specific					*not annotated as ORF in any except ATCC9150
n/p	n/p	SPA0998	SSPA0930a	STM1871		-	-	1	1		0	yes		Putative phage integrase protein			(iii) Paratyphi A specific				phage
n/p	n/p	n/a	SSPA0931a	n/p		-	-	1	1		-	no		Putative phage tail fibre protein			(iii) Paratyphi A specific				phage
n/p	n/p	SPA1853	SSPA1723a	n/p		-	-	1	1		-	yes		Putative transposase			(iii) Paratyphi A specific				tranposase
n/p	n/p	SPA2468	SSPA2304a	STM0295		-	-	1	1		0	yes		Putative cytoplasmic protein			(iii) Paratyphi A specific
n/p	n/p	SPA2606	SSPA2428a	n/p		-	-	1	1		-	yes		Hypothetical prophage protein			(iii) Paratyphi A specific				phage
n/p	n/p	SPA4294	SSPA3989a	n/p		-	-	1	1		-	yes		Putative phage protein			(iii) Paratyphi A specific				phage
STY4503	t4212	SPA4123	SSPA3828b	STM4305	SPAB_05309	1	1	1	1	0	0	yes	dmsA	Anaerobic dimethyl sulfoxide reductase chain A	yes	0.002181	(iii) shared independent	different mutations in Paratyphi A and Typhi	Typhi: 1bpdel @nt 1027 causes fs and stop after 372aa. paraA: SNP causes inframe amber stop codon after 217aa	2350
STY0218	t0199	SPA0197	SSPA0192a	STM0191	SPAB_00245	1	1	1	1	0	0	yes	fhuA	Ferrichrome-iron receptor precursor	no	0.239509	(iii) shared independent	different mutations in Paratyphi A and Typhi	para A carries different variant, breaks down early; different mutations on STY cf STM. So likely independent inactivating mutations	2191
STY1244	t1716	SPA1647	SSPA1531a	STM1204	SPAB_02318	1	1	1	1	0	0	yes	fhuE	FhuE receptor precursor	no	0.009648	(iii) shared independent	different mutations in Paratyphi A and Typhi	Typhi: 1bp ins @ nt992 causes fs. paraA: SNP @nt818 introduces inframe amber stop codon	2175
STY2166	t0919	SPA0912	SSPA0850a	STM1958	SPAB_01197	1	1	1	1	0	0	yes	fliB	Lysine-N-methylase	no	0.031123	(iii) shared independent	different mutations in Paratyphi A and Typhi	different frameshifts. Typhi: -1xA in run of As @nt279. ParaA: -G @nt719.	1204
STY1913	t1090	SPA1087	SSPA1014a	STM1786	SPAB_01434	1	1	1	1	0	0	yes	hyaA	Hydrogenase-1 small subunit	no	0.003276	(iii) shared independent	different mutations in Paratyphi A and Typhi	stop in Typhi. 8bp del in ParaA	1118
STY2422	t0666	SPA0662	SSPA0621a	STM2189	SPAB_00827	1	1	1	1	0	0	yes	mglA	Galactoside transport ATP-binding protein	no	0.010901	(iii) shared independent	different mutations in Paratyphi A and Typhi	nsSNP in SSPA @ nt 458 introduces inframe stop codon after aa153. no other snps/fs in SSPA sequence. 2bp del in Typhi causes fs after aa146; subsequent SNP @ nt459 causes STOP codon after aa157. Other SNPs 3' of STOPs: 5 in Sty, 8 in SpA.	1518
STY2758	t0342	SPA0353	SSPA0331a	STM2514	SPAB_00430	1	1	1	1	0	0	yes	ratB	Putative lipoprotein (CS54)	no	0.016669	(iii) shared independent	different mutations in Paratyphi A and Typhi	1bp deletion in Typhi at ~ nt1245, results in frameshift. 49 bp deletion in SSPA (after ~388nt) results in frameshift.	5680
STY0333	t2560	n/a	SSPA2301a	n/p	n/p	1	1	1	1	-	-	no	safE	Probable lipoprotein (SPI-6 fimbrial cluster)	no	0.015192	(iii) shared independent	different mutations in Paratyphi A and Typhi	different frameshift mutations	498
STY4839	t4535	n/a	SSPA3998a	n/p	n/p	1	1	1	1	-	-	no	sefD	Putative fimbrial protein (SPI-10)	yes	0.001768	(iii) shared independent	different mutations in Paratyphi A and Typhi	different frameshift mutations due to slippage in homopolymeric tract	442
STY2755	t0344	SPA0354	SSPA0331b	STM2513	SPAB_00432	1	1	1	1	0	0	yes	shdA	Putative uncharacterized protein (CS54)	no	0.02106	(iii) shared independent	different mutations in Paratyphi A and Typhi	stop codon in paratyphi A after 94 AA. 4bp deletion in Typhi causes fs after 1351 AA.	4923
STY2762	t0339	SPA0350	SSPA0329a	STM2517	SPAB_00427	1	1	1	1	0	0	yes	sivH	Putative invasin (CS54)	no	0.011745	(iii) shared independent	different mutations in Paratyphi A and Typhi	Typhi: SNP @nt250 causes inframe amber stop after 83aa. ParaA: del from nt848-884, causes fs	2189
STY0833	t2087	SPA1952	SSPA1820a	STM0800	SPAB_02716	1	1	1	1	0	0	yes	slrP	Leucine-rich repeat secreted effector protein	no	0.019475	(iii) shared independent	different mutations in Paratyphi A and Typhi	inframe stops in typhi @nt147 after 48aa, and @nt467. inframe stop in paraA @nt92 after 30aa. also fs in paraA due to 1bp insertion after nt1552.	2264
STY2311	t0771	SPA0765	SSPA0720a	STM2101	SPAB_00929	1	1	1	1	0	0	yes	wcaK	Putative extracellular polysaccharide biosynthesis protein	no	0.018187	(iii) shared independent	different mutations in Paratyphi A and Typhi	Typhi: frameshifts due to 1bp del (5xA instead of 6xA) @nt230 -> STOP after 134aa, 1b del (4xT instead of 5xT) @nt520. ParaA: inframe amber stop due to SNP @nt823 -> STOP after 274aa	1278
STY0569	t2339	SPA2201	SSPA2045a	STM0522	SPAB_03042	1	1	1	1	0	0	yes	ybbW	Putative allantoin transporter	no	0.011867	(iii) shared independent	different mutations in Paratyphi A and Typhi	2bp sub @nt427-8 (CT->TA) in typhi causes amber stop codon inframe. SNP @nt357 in paraA causes inframe STOP codon after 118aa.	1454
STY2268	t0812	SPA0809	SSPA0756a	STM2062	SPAB_01041	1	1	1	1	0	0	yes	yeeC	Penicillin-binding protein	no	0.021883	(iii) shared independent	different mutations in Paratyphi A and Typhi	Typhi: SNP in nt 954 makes inframe stop. paraA: 1bp del (3xT instead of 4xT) @nt868 results in fs	1172
STY1104	t1839	SPA1769	SSPA1642a	STM1081	SPAB_02475	1	1	1	1	0	0	yes		Putative secreted protein	no	0.01535	(iii) shared independent	different mutations in Paratyphi A and Typhi	independent fs mutations in each. 1bp del in SPA @ nt 240, results in fs and then STOP after 90aa. 1bp del in STY @ nt 322, results in fs and then STOP after 145aa.	547
STY1508	t1469	SPA1314	SSPA1220a	STM1556	SPAB_01743	1	1	1	1	0	0	yes		Putative transport protein	no	0.013146	(iii) shared independent	different mutations in Paratyphi A and Typhi	deletion in ParaA causes frameshift. several deletions in Typhi removes both ends of protein	620		*not annotated as pseudogene in Typhi
STY1739	t1250	SPA1471	SSPA1367a	STM1382	SPAB_01946	1	1	1	1	0	0	yes		Putative ribokinase (SPI-2)	no	0.014195	(iii) shared independent	different mutations in Paratyphi A and Typhi	8bp deletion in STY after 1032nt, causes fs after 345aa. SNP in SpA at nt361 causes STOP codon after 120aa	1218
STY1995	t1017	SPA1012	SSPA0943a	STM1860	SPAB_01338	1	1	1	1	1	1	yes		Transposase	no	0.047702	(iii) shared independent	different mutations in Paratyphi A and Typhi	independent mutations. SNP @ nt124 in STY -> STOP. fs in paraA - 1 bp ins in homopolymer. later frameshift in Typhimurium	1160	tranposase
STY2775	t0326	SPA0337	SSPA0317a	STM2530	SPAB_00408	1	1	1	1	0	0	yes		Putative anaerobic dimethylsulfoxide reductase component, similar to dmsA	no	0.017944	(iii) shared independent	different mutations in Paratyphi A and Typhi	ParaA: 1bp del @nt675 causes fs after aa225. 1bp ins @nt1076 restores frame. Typhi: 1bp del @nt1149 causes fs.	2377
STY3805/STY3806	t3553	SPA3908	SSPA3636a	STM4065	SPAB_05038	1	1	1	1	0	0	yes		Putative permease of the Na+:galactoside symporter family	no	0.024201	(iii) shared independent	different mutations in Paratyphi A and Typhi	different stop codons (after 282 aa in Paratyphi A, 333 aa in Typhi)			**annotated as 2 CDS in Typhi, 1 in Paratyphi A & Typhimurium
STY4007	t3741	SPA3627	SSPA3388a	STM3777	SPAB_04695	1	1	1	1	0	0	yes		Putative cytoplasmic protein	no	0.011159	(iii) shared independent	different mutations in Paratyphi A and Typhi	Typhi: 2bp del @nt134 (4xA instead of 6) causes fs after 44aa. Initial mutation could have been SNP @nt144 introducing inframe stop codon. ParaA: SNP @nt224 introduces inframe amber stop codon.	385
STY0019	t0019	SPA0019	SSPA0017	STM0019		1	1	0	0		0	no		Putative uncharacterized protein	no	0.015742	(iii) Typhi specific			1151
STY0020	t0020	SPA0019	SSPA0017	STM0019		1	1	0	0		0	no		Putative uncharacterized protein	no	0.015926	(iii) Typhi specific			1862
STY0026	t0024	SPA0023	SSPA0021	STM0023		1	1	0	0		0	no	bcfC	Fimbrial usher	no	0.004999	(iii) Typhi specific			2621
STY0097	t0085	SPA0085	SSPA0081	STM0084		1	1	0	0		0	no		Probable secreted protein	no	0.016961	(iii) Typhi specific			224
STY0098	t0086	SPA0085	SSPA0081	STM0084		1	1	0	0		0	no		Puatative sulfatase	no	0.016928	(iii) Typhi specific			1304
STY0099	t0087	SPA0085	SSPA0081	STM0084		1	1	0	0		0	no		Putative uncharacterized protein	no	0.017203	(iii) Typhi specific			311
STY0235	t0213	SPA0218	SSPA0211	STM0212		1	1	0	0		0	no		Putative inner membrane protein	no	0.014264	(iii) Typhi specific			1302
STY0286	t2599	SPA2503	SSPA2335	STM0266		1	1	0	0		0	no		Putative uncharacterized protein	no	0.013411	(iii) Typhi specific			632
STY0287	t2598	SPA2503	SSPA2335	STM0266		1	1	0	0		0	no		Putative uncharacterized protein	no	0.013075	(iii) Typhi specific			422
STY0298	t2587	SPA2492	SSPA2326	STM0274		1	1	0	0		0	no		Putative uncharacterized protein	no	0.01375	(iii) Typhi specific			1508
STY0308	t2578	SPA2479	SSPA2314	STM0285		1	1	0	0		0	no		Putative inner membrane protein	no	0.015546	(iii) Typhi specific			3861
STY0343	t2552	SPA2457	SSPA2296	n/p		1	1	0	0		-	no		Probable transposase remnant	no	0.008562	(iii) Typhi specific			167	transposase
STY0344	t2551	SPA2456	SSPA2295	n/p		1	1	0	0		-	no		Probable transposase remnant	no	0.006426	(iii) Typhi specific			377
STY0389	t2506	SPA2365	SSPA2206	STM0358		1	1	0	0		0	no	res	DNA restriction (DNA helicase)	no	0.010256	(iii) Typhi specific			2974
STY0428	t2470	SPA2329	SSPA2172	STM0394		1	1	0	0		0	no	araJ	MFS family, arabinose polymer transporter	no	0.010688	(iii) Typhi specific			1172
STY0476, STY0477, STY0478	t2426, t2425, t2424	SPA2285	SSPA2127	STM0437		1	1	0	0		0	no		Probable secreted protein	no	0.023365	(iii) Typhi specific			545		*annotated as 1 gene in Paratyphi A & Typhimurium, 3 (non pseudo) in Typhi
STY0525	t2379	SPA2241	SSPA2084	STM0481		1	1	0	0		0	no	priC	Primosomal replication protein N	no	0.019713	(iii) Typhi specific			515
STY0539	t2366	SPA2228	SSPA2071	STM0494		1	1	0	0		0	no	ushA	UDP-sugar hydrolase 5'-nucleotidase	no	0.013234	(iii) Typhi specific			1651
STY0563	t2345	SPA2207	SSPA2051	STM0515		1	1	0	0		0	no	allA	Ureidoglycolate hydrolase (EC 3.5.3.19)	no	0.010907	(iii) Typhi specific			481
STY0615, STY0616	t2295, t2994	SPA2160	SSPA2009	STM0567		1	1	0	0		0	no		Putative uncharacterized protein	no	0.01543	(iii) Typhi specific			440		*annotated as 1 gene in Paratyphi A & Typhimurium, 2 (non-pseudo) in Typhi
STY0632	t2279	SPA2145	SSPA1995	STM0589		1	1	0	0		0	no	fepE	Ferric enterobactin (Enterochelin) transporter	no	0.01498	(iii) Typhi specific			1136
STY0680	t2236	SPA2103	SSPA1955	STM0631		1	1	0	0		0	no	ybeM	Putative hydrolase	no	0.008515	(iii) Typhi specific			787
STY0705	t2213	SPA2080	SSPA1932	STM0660		1	1	0	0		0	no		Putative cytoplasmic protein	no	0.014341	(iii) Typhi specific			380
STY0739	t2174	SPA2040	SSPA1901	STM0701		1	1	0	0		0	no	speF	Ornithine decarboxylase isozyme, inducible	no	0.007765	(iii) Typhi specific			2068
STY0762	t2154	n/a	SSPA1882a	STM0772		1	1	0	0		0	no		Putative polysaccharide export ABC transporter permease protei	no	0.009684	(iii) Typhi specific			770
STY0765	t2152	SPA2019	SSPA1881	STM0724		1	1	0	0		0	no		Putative glycosyltransferase, cell wall biogenesis	no	0.008831	(iii) Typhi specific			1773
STY0768	t2150	SPA2017	SSPA1879	STM0726		1	1	0	0		0	no		Putative glycosyl transferase	no	0.012771	(iii) Typhi specific			1476
STY0841	t2080	SPA1945	SSPA1814	STM0807		1	1	0	0		0	no	ybhL	Putative permease	yes	0.002085	(iii) Typhi specific			705
STY0856	t2067	SPA1932	SSPA1801	STM0821		1	1	0	0		0	no	dinG	Probable ATP-dependent helicase dinG (EC 3.6.1.-) (DNA-damage-inducible protein G)	no	0.013027	(iii) Typhi specific			2144
STY0858	t2066	SPA1931	SSPA1800	STM0822		1	1	0	0		0	no	ybiB	Putative glycosyltransferase	no	0.013267	(iii) Typhi specific			974
STY0863	t2062	SPA1927	SSPA1796	STM0826		1	1	0	0		0	no	ybiN	Conserved hypothetical protein	no	0.007462	(iii) Typhi specific			921
STY0987	t1948	SPA1812	SSPA1685	STM0986		1	1	0	0		0	no	ycaQ	Putative cytoplasmic protein	no	0.011122	(iii) Typhi specific			1232
STY1006	t1932	SPA1796	SSPA1669	STM1002		1	1	0	0		0	no		Putatiave diaminopropionate ammonia lyase	yes	0.002623	(iii) Typhi specific			1215
STY1136	t1817	SPA1748	SSPA1625	STM1102		1	1	0	0		0	no	hpaE	4-hydroxyphenylacetate catabolism	no	0.012079	(iii) Typhi specific			1465
STY1164, STY1165	t1793, t1792	SPA1723	SSPA1601	STM1128		1	1	0	0		0	no		Putative membrane transporter	no	0.010875	(iii) Typhi specific			857		*annotated as 1 gene in Paratyphi A & Typhimurium, 2 (non-pseudo) in Typhi
STY1195	t1762	SPA1693	SSPA1574	STM1158		1	1	0	0		0	no	yceJ	Putative cytochrome	no	0.026119	(iii) Typhi specific			572
STY1295	t1666	SPA1123	SSPA1042	STM1755		1	1	0	0		0	no	ychJ	UPF0225 protein ychJ	no	0.009442	(iii) Typhi specific			458
STY1306	t1656	SPA1133	SSPA1052	STM1744		1	1	0	0		0	no	oppC	ABC superfamily (Membrane), oligopeptide transport protein	yes	0.002123	(iii) Typhi specific			907
STY1361	t1604	SPA1187	SSPA1102	n/p		1	1	0	0		-	no		Hypothetical periplasmic protein	no	0.018618	(iii) Typhi specific			269		*not annotated as pseudogene in Typhi; suggested as pseudogene in Typhi McClelland paper
STY1410	t1559	SPA1230	SSPA1140	STM1655		1	1	0	0		0	no	dbpA	ATP-dependent RNA helicase, stimulated by 23S rRNA	no	0.014681	(iii) Typhi specific			1371
STY1413	t1557	SPA1232	SSPA1142	n/p		1	1	0	0		-	no		Putative uncharacterized protein	no	0.003208	(iii) Typhi specific			1559		*not annotated as pseudogene in Typhi
STY1440	t1533	n/p	n/p	STM1624		1	1	-	-		0	no		Conserved hypothetical protein	yes	0	(iii) Typhi specific			1100
STY1491a	n/a	SPA1295	SSPA1204	STM1573		1	1	0	0		0	no		Putative cytoplasmic protein	no	0.00848	(iii) Typhi specific			435
STY1492	t1483	SPA1298	SSPA1206	STM1570		1	1	0	0		1	no	fdnG	Formate dehydrogenase	yes	0.001481	(iii) Typhi specific			1142
STY1515	t1465	n/p	n/p	STM1546		1	1	-	-		0	no		Putative oxygenase	yes	0	(iii) Typhi specific			1162
STY1525	t1457	SPA1318	SSPA1224	STM1538		1	1	0	0		0	no	hyaB2	Hydrogenase-1 large subunit	no	0.013476	(iii) Typhi specific			1802
STY1532	t1450	SPA1326	SSPA1231	STM1530		1	1	0	0		0	no		Putative outer membrane protein	no	0.011945	(iii) Typhi specific			425
STY1555	t1427	SPA1349	SSPA1254	STM1506		1	1	0	0		0	no	rspB	Starvation sensing protein RspB	no	0.015968	(iii) Typhi specific			863		*not annotated as pseudogene in Typhi
STY1563	t1421	SPA1355	SSPA1260	STM1500		1	1	0	0		0	no	ynfD	Putative outer membrane protein	no	0.016167	(iii) Typhi specific			309
STY1603	t1385	n/p	n/p	n/p		1	1	-	-		-	no	eha	Putative bacteriophage GSP secretion protein eha	yes	0	(iii) Typhi specific			970	phage
STY1742	t1248	SPA1473	SSPA1369	STM1380		1	1	0	0		0	no		Putative hydrolase/acyltransferase	no	0.014131	(iii) Typhi specific			662
STY1748	t1243	SPA1479	SSPA1375	STM1375		1	1	0	0		0	no	ynhG	Putative LysM domain	no	0.014503	(iii) Typhi specific			1000
STY1781	t1210	SPA1514	SSPA1405	STM1330		1	1	0	0		0	no		Putative DNA/RNA non-specific endonuclease	yes	0.002322	(iii) Typhi specific			855
STY1827	t1168	SPA1555	SSPA1446	STM1289		1	1	0	0		0	no	yeaD	Putative enzymes related to aldose 1-epimerase	no	0.01199	(iii) Typhi specific			884
STY1834	t1162	SPA1561	SSPA1451	STM1283		1	1	0	0		0	no	yeaJ	Putative Methyl-accepting chemotaxis protein; Diguanylate cyclase/phosphodiesterase domain 1	no	0.01956	(iii) Typhi specific			1493
STY1924	t1081	SPA1077	SSPA1005	STM1796		1	1	0	0		0	no	treA	Periplasmic trehalase precursor (EC 3.2.1.28) (Alpha,alpha-trehalase) (Alpha,alpha-trehalose glucohydrolase)	no	0.011786	(iii) Typhi specific			1712
STY1974	t1035	SPA1030	SSPA0960	STM1843		1	1	0	0		0	no		Putative transport protein	no	0.007844	(iii) Typhi specific			1372
STY1987	t1023	SPA1018	SSPA0949	STM1855		1	1	0	0		0	no	sopE2	Guanine nucleotide exchange factor sopE2 (Effector protein sopE2) (Toxin sopE2)	no	0.033455	(iii) Typhi specific			721
STY2091	t0993	SPA0985	SSPA0919	STM1884		1	1	0	0		0	no	eda	Putative uncharacterized protein	yes	0.002326	(iii) Typhi specific			641
STY2118	t0967	SPA0959	SSPA0893	STM1910		1	1	0	0		0	no		Putative uncharacterized protein	yes	0.001991	(iii) Typhi specific			1871
STY2139	t0947	SPA0938	SSPA0873	n/a		1	1	0	0		1	no	araH	L-arabinose transport system permease	no	0.013631	(iii) Typhi specific			242
STY2147, STY2148	t0939, t0938	SPA0930	SSPA0865	STM1939		1	1	0	0		0	no		Putative uncharacterized protein	yes	0.001841	(iii) Typhi specific			116		*annotated as 1 gene in Paratyphi A & Typhimurium, 2 (non-pseudo) in Typhi
STY2151, STY2152	t0936, t0935	SPA0928	SSPA0863	STM1941		1	1	0	0		0	no		Putative uncharacterized protein	yes	0.0019	(iii) Typhi specific			200		*annotated as 1 gene in Paratyphi A & Typhimurium, 2 (non-pseudo) in Typhi
STY2196	t0889	SPA0881	SSPA0821	STM1989		1	1	0	0		0	no	yedI	Putative inner membrane protein	no	0.014058	(iii) Typhi specific			911
STY2226	t0851	SPA0848	SSPA0793	STM2023		1	1	0	0		0	no	cbiM	Synthesis of vitamin B12 adenosyl cobalamide	yes	0.002183	(iii) Typhi specific			736
STY2229	t0849	SPA0846	SSPA0791	STM2025		1	1	0	0		0	no	cbiK	Synthesis of vitamin B12 adenosyl cobalamide	yes	0.002352	(iii) Typhi specific			793
STY2231	t0848	SPA0845	SSPA0790	STM2026		1	1	0	0		0	no	cbiJ	Synthesis of vitamin B12 adenosyl cobalamide	yes	0.002371	(iii) Typhi specific			790
STY2238	t0841	SPA0838	SSPA0783	STM2033		1	1	0	0		0	no	cbiC	Synthesis of vitamin B12 adenosyl cobalamide	yes	0.002405	(iii) Typhi specific			479
STY2254	t0825	SPA0822	SSPA0769	STM2049		1	1	0	0		0	no	pduN	Propanediol utilization: polyhedral bodies	no	0.025359	(iii) Typhi specific			274
STY2324	t0760	SPA0754	SSPA0711	STM2112		1	1	0	0		0	no	wcaD	Putative colanic acid polymerase	no	0.013659	(iii) Typhi specific			1213
STY2359a	n/a	SPA0720	SSPA0679	n/p		1	1	0	0		-	no		RhsF core protein	no	0.018909	(iii) Typhi specific			358
STY2369	t0716	SPA0712	SSPA0671	STM2140		1	1	0	0		0	no	yegS	Lipid kinase yegS (EC 2.7.1.-)	no	0.014122	(iii) Typhi specific			899
STY2398	t0687	SPA0683	SSPA0642	STM2168		1	1	0	0		0	no	pbpG	Penicillin-binding protein 7	no	0.012124	(iii) Typhi specific			947
STY2418	t0668	SPA0664	SSPA0623	STM2187		1	1	0	0		0	no	yeiA	Putative dihydropyrimidine dehydrogenase	no	0.009816	(iii) Typhi specific			1234
STY2432	t0657	SPA0653	SSPA0614	STM2198		1	1	0	0		0	no		Putative uncharacterized protein	no	0.01021	(iii) Typhi specific			1322
STY2466a	n/a	n/p	n/p	n/p		1	1	-	-		-	no		UmuC-family protein	no	0.069532	(iii) Typhi specific			200
STY2469	t0621	n/p	n/p	STM2243		1	1	-	-		0	no		Putative bacteriophage tail protein	yes	0	(iii) Typhi specific			782	phage
STY2501	t0590	SPA0590	SSPA0555	STM2274		1	1	0	0		0	no		Putative uncharacterized protein	no	0.00681	(iii) Typhi specific			1325
STY2504	t0589	SPA0589	SSPA0554	STM2275		1	1	0	0		0	no		Putative uncharacterized protein	no	0.006759	(iii) Typhi specific			694
STY2613	t0483	SPA0483	SSPA0447	STM2381		1	1	0	0		0	no	yfcM	Putative cytoplasmic protein	no	0.010827	(iii) Typhi specific			549
STY2627b	n/a	SPA0468	SSPA0433	STM0558		1	1	0	0		0	no	gtrB2	Bactoprenol glucosyl transferase	yes	0.002226	(iii) Typhi specific			218
STY2717	t0330	SPA0341	SSPA0364	STM2526		1	1	0	0		0	no	aegA	Putative oxidoreductase	no	0.011752	(iii) Typhi specific			1859		*not annotated as pseuodgene in Typhi; deletion in Typhi relative to others
STY2732	t0365	SPA0375	SSPA0350	STM0210		1	1	0	0		0	no		Putative uncharacterized protein	yes	0.002061	(iii) Typhi specific			1187
STY2747	t0351	SPA0361	SSPA0337	n/p		1	1	0	0		-	no		Putative outer membrane lipoprotein	no	0.007486	(iii) Typhi specific			516
STY2797	t0305	SPA0315	SSPA0297	STM2551		1	1	0	0		0	no		Putative inner membrane protein	no	0.012742	(iii) Typhi specific			928
STY2837	t0266	SPA0274	SSPA0259	STM2644		1	1	0	0		0	no	yfiE	Putative transcriptional regulator, LysR family	no	0.012099	(iii) Typhi specific			882
STY2901	t2677	SPA2639	SSPA2460	STM2783		1	1	0	0		0	no	nxiA	Putative nickel transporter	no	0.012659	(iii) Typhi specific			1010
STY2915	t2690	SPA2652	SSPA2473	STM2795		1	1	0	0		0	no	ygaU	Putative LysM domain	no	0.01387	(iii) Typhi specific			449
STY2926	t2699	SPA2660	SSPA2481	STM2803		1	1	0	0		0	no		Putative uncharacterized protein	no	0.013182	(iii) Typhi specific			1334
STY2934	t2706	SPA2667	SSPA2487	STM2809		1	1	0	0		0	no	proV	ABC superfamily (Atp_bind), glycine/betaine/proline transport protein	no	0.009997	(iii) Typhi specific			1201
STY3025	t2803	SPA2759	SSPA2573	n/a		1	1	0	0		1	no		Insertion sequence transposase	yes	0.002205	(iii) Typhi specific			214	transposase
STY3042	t2818	SPA2774	SSPA2586	STM2917		1	1	0	0		0	no		Putative uncharacterized protein	no	0.013454	(iii) Typhi specific			674
STY3043	t2819	SPA2775	SSPA2587	STM2918		1	1	0	0		0	no	ygbJ	3-hydroxyisobutyrate dehydrogenase	no	0.010247	(iii) Typhi specific			520
STY3084	t2856	SPA2812	SSPA2619	n/a		1	1	0	0		1	no	steA	Putative fimbrial subunit	no	0.012245	(iii) Typhi specific			587
STY3169	t2934	SPA2891	SSPA2694	STM3024		1	1	0	0		0	no	rcnA	Nickel/cobalt efflux system rcnA	no	0.013758	(iii) Typhi specific			860
STY3270	t3027	SPA2977	SSPA2776	STM3114		1	1	0	0		0	no	speC	Ornithine decarboxylase isozyme	yes	0.001787	(iii) Typhi specific			2124
STY3325	t3073	SPA3020	SSPA2817	STM3152		1	1	0	0		0	no		Putative uncharacterized protein	no	0.013184	(iii) Typhi specific			1643
STY3338	t3085	SPA3033	SSPA2830	STM3165		1	1	0	0		0	no	dkgA	2,5-diketo-D-gluconic acid reductase A (EC 1.1.1.274) (2,5-DKG reductase A) (2,5-DKGR A) (25DKGR-A) (AKR5C)	no	0.010853	(iii) Typhi specific			827
STY3356	t3100	SPA3048	SSPA2844	STM3179		1	1	0	0		0	no	mdaB	NADPH specific quinone oxidoreductase (Drug modulator)	no	0.014054	(iii) Typhi specific			580
STY3397	t3139	SPA3087	SSPA2883	STM3219		1	1	0	0		0	no	fadH	2,4-dieonyl-coa reductase	no	0.009654	(iii) Typhi specific			2017
STY3426	t3163	SPA3112	SSPA2906	STM3243		1	1	0	0		0	no	tdcC	Threonine/serine transporter tdcC (H(+)/threonine-serine symporter)	no	0.003344	(iii) Typhi specific			1330
STY3439	t3177	SPA3126	SSPA2918	STM3257		1	1	0	0		0	no	gatZ	Putative tagatose 6-phosphate kinase 1	no	0.021442	(iii) Typhi specific			1271
STY3518	t3254	SPA3205	SSPA2992	STM3337		1	1	0	0		0	no	nanE2	Putative N-acetylmannosamine-6-phosphate 2-epimerase 2 (EC 5.1.3.9) (ManNAc-6-P epimerase 2)	no	0.009292	(iii) Typhi specific			679
STY3569	t3303	SPA3257	SSPA3042	STM3390		1	1	0	0		0	no	acrE	Transmembrane protein affecting septum formation and cell membrane permeability	no	0.006124	(iii) Typhi specific			425
STY3570	t3304	SPA3258	SSPA3043	STM3391		1	1	0	0		0	no	acrF	RND family, multidrug transport protein, acriflavin resistance protein F	no	0.007821	(iii) Typhi specific			3114
STY3657	t3399	SPA3738	SSPA3484	STM3899		1	1	0	0		0	no	yifB	Putative magnesium chelatase, subunit ChlI	yes	0.002814	(iii) Typhi specific			200
STY3771	t3520	SPA3941	SSPA3668	STM4098		1	1	0	0		0	no		Putative uncharacterized protein	no	0.008206	(iii) Typhi specific			1744
STY3817	t3565	SPA3897	SSPA3625	STM4054		1	1	0	0		0	no		Putative dicarboxylate-binding periplasmic protein	no	0.012311	(iii) Typhi specific			982
STY3828	t3574	SPA3888	SSPA3616	STM4045		1	1	0	0		0	no	rhaD	Rhamnulose-1-phosphate aldolase (EC 4.1.2.19)	no	0.032272	(iii) Typhi specific			826
STY3857	t3600	SPA3862	SSPA3592	STM4021		1	1	0	0		0	no	yihS	Putative isomerase	no	0.02776	(iii) Typhi specific			1241
STY3858	t3601	SPA3861	SSPA3591	STM4020		1	1	0	0		0	no	yihR	Putative uncharacterized protein	no	0.017944	(iii) Typhi specific			752		*not annotated as pseuodgene in Typhi; truncated compared to others
STY3867	t3610	SPA3853	SSPA3583	STM4012		1	1	0	0		0	no		Putative uncharacterized protein	yes	0.002033	(iii) Typhi specific			1241
STY3889	t3632	SPA3726	SSPA3479	STM3887		1	1	0	0		0	no	yieO	Putative MFS family tranport protein (1st mdule)	no	0.010987	(iii) Typhi specific			1427
STY3920	t3661	n/p	n/p	n/p		1	1	-	-		-	no	stgC	Fimbrial membrane usher protein	no	0.174491	(iii) Typhi specific			2534
STY3954	t3694	SPA3674	SSPA3430	STM3824		1	1	0	0		0	no	torR	Response regulator in multi-component regualtory system wtih TorS (Sensory kinase) and TorT (Periplasmic sensor), regulates tor operon (TorR family)	no	0.012072	(iii) Typhi specific			694
STY3974	t3712	SPA3656	SSPA3414	STM3805		1	1	0	0		0	no	yidH	Putative inner membrane protein	no	0.024432	(iii) Typhi specific			347
STY3983	t3720	SPA3648	SSPA3406	STM3796A		1	1	0	0		0	no		Putative uncharacterized protein	no	0.011678	(iii) Typhi specific			833
STY4003	t3738	SPA3630	SSPA3391	STM3780		1	1	0	0		0	no		Fructose-bisphosphate aldolase (EC 4.1.2.13)	no	0.01113	(iii) Typhi specific			860
STY4012	t3745	SPA3623	SSPA3385	STM3773		1	1	0	0		0	no		Putative NtrC family transcriptional regulators, ATPase domain	no	0.011147	(iii) Typhi specific			2799
STY4024	t3756	SPA3612	SSPA3374	STM3762		1	1	0	0		0	no	cigR	Putative inner membrane protein	yes	0.001566	(iii) Typhi specific			475
STY4027	t3758	SPA3610	SSPA3372	STM3759		1	1	0	0		0	no	marT	Putative transcriptional regulatory protein	no	0.015822	(iii) Typhi specific			856
STY4030	t3760	SPA3608	SSPA3370	STM3757		1	1	0	0		0	no	misL	Putative autotransported protein	no	0.014874	(iii) Typhi specific			2869
STY4054	t3779	SPA3591	SSPA3354	STM3739		1	1	0	0		0	no	ligB	DNA ligase B (EC 6.5.1.2) (Polydeoxyribonucleotide synthase [NAD+] B)	yes	0.00122	(iii) Typhi specific			1681
STY4097	t3821	SPA3550	SSPA3313	STM3698		1	1	0	0		0	no		Putative uncharacterized protein	no	0.008584	(iii) Typhi specific			1310
STY4123	t3846	SPA3524	SSPA3290	STM3673		1	1	0	0		0	no	yiaO	Putative dicarboxylate-binding periplasmic protein	no	0.01019	(iii) Typhi specific			953
STY4140	t3861	SPA3509	SSPA3276	STM3658		1	1	0	0		0	no	yiaH	Putative inner membrane protein	no	0.007882	(iii) Typhi specific			994
STY4166	t3884	SPA3488	SSPA3257	STM3631		1	1	0	0		0	no		Putative xanthine permease	yes	0.002825	(iii) Typhi specific			1324
STY4184	t3901	SPA3472	SSPA3242	STM3616		1	1	0	0		0	no	yhjL	Putative TPR-repeat-containing protein	no	0.01174	(iii) Typhi specific			3432
STY4217	t3930	SPA3443	SSPA3215	n/p		1	1	0	0		-	no		Putative membrane protein	yes	0.001404	(iii) Typhi specific			1237
STY4225	t3937	SPA3436	SSPA3208	STM3585		1	1	0	0		0	no	yhhJ	Putative ABC superfamily (Atp_bind/membrane) transport protein	no	0.012806	(iii) Typhi specific			1224
STY4244	t3955	SPA3418	SSPA3189	STM3567		1	1	0	0		0	no	livJ	ABC superfamily (Bind_prot), branched-chain amino acid transporter, high-affinity	no	0.013531	(iii) Typhi specific			1094
STY4318	t4027	SPA3344	SSPA3121a	STM3478		1	1	0	0		0	no	bigA	Putative surface-exposed virulence protein	no	0.015436	(iii) Typhi specific			5608
STY4329	t4038	SPA3333	SSPA3111	STM3467		1	1	0	0		0	no	yhfK	Conserved hypothetical protein	no	0.00973	(iii) Typhi specific			2087
STY4335	t4043	SPA3328	SSPA3106	STM3462		1	1	0	0		0	no	yheT	Putative hydrolase. Alpha/beta-hydrolase fold	no	0.009945	(iii) Typhi specific			879
STY4506	t4213	SPA4124	SSPA3829	STM4306		1	1	0	0		0	no	dmsB	Anaerobic dimethyl sulfoxide reductase subunit B	yes	0.002227	(iii) Typhi specific			623
STY4537	t4238	n/p	n/p	n/p		1	1	-	-		-	no		Conserved hypothetical protein (SPI-7)	yes	0	(iii) Typhi specific			950
STY4541	t4242	n/p	n/p	n/p		1	1	-	-		-	no	pilN	Pilus assembly protein (SPI-7)	yes	0	(iii) Typhi specific			1263
STY4598	t4339	n/p	n/p	n/p		1	1	-	-		-	no	samA	UV protection protein (SPI-7)	yes	0	(iii) Typhi specific			77
STY4608	t4302	SPA2563	SSPA2386	STM2702		1	1	0	0		0	no	pin	DNA-invertase (pseudogene)	yes	0.000325	(iii) Typhi specific			221
STY4633	t4327	SPA2588, SPA2589	SSPA2411, SSPA2412	STM2727, STM2728		1	1	0	0		0	no		Putative phage protein	yes	0.000964	(iii) Typhi specific			430	phage	*annotated as 1 gene in Typhi, 2 genes in Paratyphi A and Typhimurium
STY4728	t4423	SPA4188	SSPA3887	STM4371		1	1	0	0		0	no	yjfJ	Putative Phage shock protein A, IM30, suppresses sigma54-dependent transcription	no	0.013454	(iii) Typhi specific			698	phage
STY4820	t4516	SPA4282	SSPA3979	STM4482		1	1	0	0		0	no		Hypothetical fused protein	yes	7.4e-05	(iii) Typhi specific			1490
STY4836a	n/a	SPA4304	SSPA3996	n/p		1	1	0	0		-	no	sefA	Fimbrial structural protein	no	0.013336	(iii) Typhi specific			493
STY4841	t4537	SPA4307	SSPA3999	n/p		1	1	0	0		-	no	sefR	Fimbrial regulator	yes	0.001772	(iii) Typhi specific			811
STY4845	t4540	SPA4310	SSPA4001	n/p		1	1	0	0		-	no		thiol:disulfide interchange protein	yes	0.001635	(iii) Typhi specific			651
STY4848	t4542	SPA4313	SSPA4004	n/p		1	1	0	0		-	no		Putative uncharacterized protein	yes	0.001553	(iii) Typhi specific			834
STY4876	t4570	SPA4340	SSPA4030	STM4519		1	1	0	0		0	no		Putative aldehyde dehydrogenase	no	0.019857	(iii) Typhi specific			1371
STY4883	t4575	SPA4346	SSPA4035	STM4525		1	1	0	0		0	no	hsdM	DNA methylase M, host modification	yes	0.001565	(iii) Typhi specific			1586
STY4892	t4583	SPA4354	SSPA4043	STM4533		1	1	0	0		0	no	tsr	Methyl-accepting chemotaxis protein I, serine sensor receptor	no	0.01482	(iii) Typhi specific			1660
STY4931	t4623	SPA4394	SSPA4079	STM4584		1	1	0	0		0	no	yjjX	UPF0244 protein yjjX	yes	0.001949	(iii) Typhi specific			335
STY4938	t4630	SPA4401	SSPA4086	STM4591		1	1	0	0		0	no	sthE	Putative major fimbrial subunit	no	0.01881	(iii) Typhi specific			1084
STY4941	t4632	SPA4403	SSPA4088	STM4593		1	1	0	0		0	no	sthC	Putative fimbrial usher protein	no	0.015118	(iii) Typhi specific			2533
STY1486	t1490	SPA1289	SSPA1197a	STM1579		0	1	1	1		0	yes	narW	Respiratory nitrate reductase 2 delta chain	no	0.01744	(iii,iv) Paratyphi A specific, Ty2 specific		Intact in other Salmonella, different mutation in Ty2 to Paratyphi A, so independently acquired mutations in each serovar	695
STY3421	t3159	SPA3108	SSPA2900a	STM3239		1	1	1	0		0	yes	yhaO	Putative transport system protein	no	0.005795	(iii,iv) Typhi specific, ATCC9150 specific		Same frameshift in both Typhis compared to other Salmonella, different mutation in ATCC9150, so independently acquired mutations in each serovar	1267
STY2328	t0757	SPA0751	SSPA0708	STM2115		1	0	0	1		0	no	wcaA	Putative uncharacterized protein	no	0.013494	(iv) AKU_12601 specific + CT18 specific		Intact in other Salmonella, different mutations in CT18 and AKU_12601, so independently acquired strain-specific mutations within each serovar	776
STY4733	t4428	SPA4194	SSPA3893	STM4377		0	0	0	1		0	no	aidB	Probable acyl Co-A dehydrogenase	no	0.013439	(iv) AKU_12601 specific			1622
STY2473	t0617	SPA0617	SSPA0579a	STM3812		0	0	0	1		0	no	ccmH	Cytochrome c-type biogenesis protein H1 (Cytochrome c-type biogenesis protein H2)	no	0.009695	(iv) AKU_12601 specific			1043
STY0709	t2209	SPA2076	SSPA1928a	STM0664		0	0	0	1		0	no	gltJ	Glutamate/aspartate transport system permease protein GltJ	no	0.006034	(iv) AKU_12601 specific			740
n/p	n/p	SPA1296	SSPA1204a	STM1572		-	-	0	1		0	no	nmpC	New outer membrane protein; predicted bacterial porin			(iv) AKU_12601 specific
STY2248	t0831	SPA0828	SSPA0775	STM2043		0	0	0	1		0	no	pduG	Propanediol dehydratase reactivation protein	no	0.010399	(iv) AKU_12601 specific			1832
STY1327	t1636	SPA1153	SSPA1072	STM1724		0	0	0	1		0	no	trpD	Anthranilate synthase component II; anthranilate phosphoribosyltransferase (Anthranilate synthase component II)	no	0.013156	(iv) AKU_12601 specific			1595
STY1828	t1167	SPA1556	SSPA1447	STM1288		0	0	0	1		0	no		Putative oxidoreductase	no	0.01257	(iv) AKU_12601 specific			857
STY3870	t3612	SPA3851	SSPA3581	STM4010		0	0	0	1		0	no		Putative uncharacterized protein	yes	0.001682	(iv) AKU_12601 specific			734
STY4231	t3942	SPA3431	SSPA3202	STM3580		0	0	0	1		0	no		Putative lipoprotein	yes	0.000819	(iv) AKU_12601 specific			557
STY0718	t2195	SPA2061	SSPA1921a	STM0680		0	0	1	0		0	yes	asnB	Asparagine synthetase B	no	0.017341	(iv) ATCC9150 specific			1664
STY2242	t0837	SPA0834	SSPA0780a	STM2037		0	0	1	0		0	yes	pduF	Propanediol diffusion facilitator	yes	0.002457	(iv) ATCC9150 specific			794
STY1977	t1032	SPA1027	SSPA0957a	STM1846		0	0	1	0		0	yes	proQ	ProP effector	no	0.007767	(iv) ATCC9150 specific			686
STY3895	t3636	SPA3722	SSPA3476a	STM3883		0	0	1	0		0	yes	rbsC	High affinity ribose transport protein	yes	0.000143	(iv) ATCC9150 specific			965
STY3891	t3633	SPA3725	SSPA3478a	STM3886		0	0	1	0		0	yes	rbsR	Ribose operon repressor	no	0.010258	(iv) ATCC9150 specific			998
STY3640	t3382	SPA3755	SSPA3499a	STM3914		0	0	1	0		0	yes	rhlB	ATP-dependent RNA helicase rhlB (EC 3.6.1.-)	no	0.008477	(iv) ATCC9150 specific			1265
STY0508	t2395	SPA2258	SSPA2100	STM0464		0	0	1	0		0	no	tesB	Acyl-CoA thioesterase II	no	0.011048	(iv) ATCC9150 specific			860
STY0006	t0006	SPA0006	SSPA0005a	STM0006	SPAB_00007	0	0	1	0	1	0	yes	yaaJ	Putative amino-acid transport protein	no	0.008047	(iv) ATCC9150 specific			1430
STY1831	t1164	SPA1559	SSPA1449a	STM1285		0	0	1	0		0	yes	yeaG	Putative uncharacterized protein	no	0.0072	(iv) ATCC9150 specific			1934
STY2216	t0862	SPA0859	SSPA0802a	STM2013		0	0	1	0		0	yes	yeeO	Putative inner membrane protein	yes	0.002486	(iv) ATCC9150 specific			1457
STY4162	t3879	SPA3492	SSPA3259a	STM3635		0	0	1	0		0	yes	yhjW	Putative membrane protein	no	0.010713	(iv) ATCC9150 specific			1631
STY0590	t2319	SPA2181	SSPA2027	STM0544		1	0	0	0		0	no	fimI	Putative uncharacterized protein fimI	no	0.017465	(iv) CT18 specific			533
STY0453	t2448	SPA2308	SSPA2150	STM0415		1	0	0	0		0	no	nrdR	Transcriptional repressor nrdR	no	0.012563	(iv) CT18 specific			450
STY2668	t0425	SPA0433	SSPA0406	STM2432		1	0	0	0		0	no	ptsI	Phosphoenolpyruvate-protein phosphotransferase (EC 2.7.3.9) (Phosphotransferase system, enzyme I)	no	0.004001	(iv) CT18 specific			1728
STY3955	t3695	SPA3673	SSPA3429	STM3823		1	0	0	0		0	no	torC	Putative uncharacterized protein	no	0.012194	(iv) CT18 specific			1185
STY1735	t1254	SPA1467	SSPA1365	STM1386		1	0	0	0		0	no	ttrS	Sensor protein (EC 2.7.13.3)	no	0.00575	(iv) CT18 specific			1773
STY2447	t0644	SPA0640	SSPA0601	STM2211		1	0	0	0		0	no	yeiP	Elongation factor P-like protein	no	0.003915	(iv) CT18 specific			572
STY0423	t2474	SPA2333	SSPA2176	STM0390		0	1	0	0		0	no	aroM	AroM protein			(iv) Ty2 specific		Frameshift	677
STY1810	t1183	SPA1540	SSPA1431	STM1304		0	1	0	0		0	no	astA	Arginine N -succinyltransferase			(iv) Ty2 specific		Frameshift	1034
STY2913	t2688	SPA2650	SSPA2471	STM2793		0	1	0	0		0	no	gabP	GabA permease (4-aminobutyrate transport carrier)			(iv) Ty2 specific		Internal stop codon	1400
STY1485	t1490	SPA1288	SSPA1197	STM1580		0	1	0	0		0	no	narV	Respiratory nitrate reductase 2 gamma chain			(iv) Ty2 specific		Deletion fuses two ORFs into one	680
STY0371	t2523	SPA2381	SSPA2220	STM0338		0	1	0	0		0	no	stbC	Outer membrane fimbrial usher protein			(iv) Ty2 specific		Internal stop codon	2561
STY2379	t0706	n/p	n/p	n/p		0	1	-	-		-	no	stcC or yehB	Putative outer membrane usher protein			(iv) Ty2 specific		Frameshift	2489
STY2012	n/p	n/p	n/p	n/p		1	-	-	-		-	no		DNA-invertase (bacteriophage)	yes	0	(iv) Ty2 specific			212	phage
STY1027	t1913	n/p	n/p	n/p		0	1	-	-		-	no		Hypothetical bacteriophage protein			(iv) Ty2 specific		Internal stop codon	572	phage
STY1423	t1549	SPA1240	SSPA1149	STM1646		0	1	0	0		0	no		Putative exported protein			(iv) Ty2 specific		Frameshift	2636
STY1553	t1429	SPA1347	SSPA1252	STM1508		0	1	0	0		0	no		Putative d -mannonate oxidoreductase			(iv) Ty2 specific		Internal stop codon	1466
STY1829	t1166	SPA1557	SSPA1448	STM1287		0	1	0	0		0	no		Putative regulatory protein			(iv) Ty2 specific		Frameshift	1196
STY4832	t4529	SPA4299	SSPA3993	np		0	1	0	0		-	no		Bacteriophage P4 DNA primase			(iv) Ty2 specific		Frameshift	2333	phage
